# Supplementary material for: Composition and genomic organization of arthropod Hox clusters
Source: EvoDevo. 2016 May 10;7:11. doi: 10.1186/s13227-016-0048-4 (PMC4862073; doi:10.1186/s13227-016-0048-4)
Supplement: Supplementary file 1 — 10.1186/s13227-016-0048-4 Gene accession numbers or genomic locations of Hox genes used in this analysis. [file 13227_2016_48_MOESM1_ESM.xlsx]

## Sheet: table S1
Supplemental Table S1 - Gene accession numbers or genomic locations of Hox genes used in this analysis
Tetranychus urticae	lab- tetur11g05940	pb- tetur11g05920	mir-993a- scaffold 11(2,465,365-2,465,427)	mir-993b- scaffold 11(2,464,810-2,464,873)	Dfd- tetur20g02580	mir-10- scaffold 20(1,111,621-1,111,688)	Scr- tetur20g02540	ftz2- tetur20g02530	ftz- tetur20g02520	Antp2- tetur20g02440	Antp- tetur20g02430	Ubx- tetur20g02400	Abd-B- tetur20g02350
Ixodes scapularis	lab- ISCW021090	pb- ISCW021086	Hox3- ISCW021083	mir-993- DS891538(3285900-3285829)	Dfd- ISCW021080	mir-10- DS891538(2780814-2780883)	Scr- ISCW021072	ftz- ISCW021069	Antp- ISCW021061	Ubx- ISCW021058	abd-A- ISCW021054	mir-iab-4/8- DS891538(738928-738985)	Abd-B- ISCW021042
Metaseiulus occidentalis	lab- XM_003744757.1	pb- XM_003747792.1	mir-993- NW_003803381.1 (247,893-247,866)	Dfd- XM_003744848.1	mir-10- NW_003805465.1 (419,713-419,598)	Scr- XM_003743996.1	ftz- XM_003742821.1	Antp- XM_003747868.1	Ubx- XM_003744178.1	abd-A- XM_003739041.1	mir-iab4/8- NW_003805463.1 (1,459,489-1,459,428)	Abd-B- XM_003741316.1
Mesobuthus martensii - Hox1	lab- MMa32532	pb- MMa35910	Hox3- MMa55356	mir-993- Contig352699 (113101-113126)	Dfd- MMa11633	mir-10- Contig279225 (1580-1650)	Scr- MMa52910	ftz- MMa24497	Antp- MMa42999	Ubx- MMa34599	abd-A- MMa06611	mir-iab4/8- Contig348127 (10539-10604)	Abd-B- MMa29074
Mesobuthus martensii - Hox2	lab- MMa55584	pb- MMa55590	Hox3- MMa55591	mir-993- Contig352199 (141297-141356)	Dfd- MMa55595	mir-10- Contig352199 (182373-182444)	Scr- MMa55596	ftz- MMa55597	Antp- MMa46051	Ubx- MMa46055	abd-A- MMa41694	mir-iab4/8- Contig343560 (87120-87183)	Abd-B- MMa42819
Strigamia maritima	lab- SMAR004159	pb- SMAR004160	mir-993- JH431446(342,867-342,928)	Dfd- SMAR004162	mir-10- JH431446(360,353-360,424)	Scr- JH431446(373,599-374,058)	ftz- SMAR004163	Antp- SMAR004164	Ubx- SMAR004167	abd-A- SMAR004168	mir-iab-4/8- JH431446(602,777-602,860)	Abd-B- SMAR004172
Daphnia pulex	lab- 347216	pb- 347215	Hox3- 347135	mir-993- MI0012257	Dfd- 347211	mir-10- MI0012217	Scr- 347317	ftz- 347212	Antp- 347208	Ubx- 347209	abd-A- 236231	mir-iab-4/8- MI0012258	Abd-B- 347213
Tribolium castaneum	lab- NP_001107762	pb- TcasGA2_TC000925	zen2- TcasGA2_TC000922	zen- TcasGA2_TC000921	mir-993- MI0010588	Dfd- TcasGA2_TC000920	mir-10- MI0008899	Scr- TcasGA2_TC000917	ftz- NP_001034539	Antp- NP_001034505	Ubx- TcasGA2_TC000903	abd-A- TcasGA2_TC000894	mir-iab-4/8- MI0008933/MI0016296	Abd-B- TcasGA2_TC000889
Nasonia vitripennis	lab- XP_008205504	pb - XP_001603788	zen- XP_001603758	mir-993- MI0014765	Dfd- XP_008205497	mir-10- MI0014737	Scr- NP_001128396	ftz- XP_001603670	Antp- NP_001161164	Ubx- XP_008205485	abd-A-XP_008205486	mir-iab-4/8- MI0014736/ MI0014735	Abd-B- XP_008205573
Anopheles gambiae	lab- AGAP004649	pb- AGAP004648	zen- AGAP004647	mir-993- MI0010597	mir-10- MI0001602	Dfd- AGAP004646	Scr- AGAP004659	ftz- AGAP013157	Antp- AGAP004660	Ubx- AGAP004661	abd-A- AGAP004662	mir-iab-4/8- MI0001636	Abd-B- AGAP004664
Apis mellifera	lab- GB51303	pb - GB51302	zen- GB51301	mir-993- MI0010620	Dfd- GB51299	Scr- GB51295	mir-10- MI0005727	ftz- LOC102656757	Antp- GB51292	Ubx- GB51290	abd-A- GB51287	mir-iab-4/8- MI0001598	Abd-B- GB51284
Drosophila melanogaster	lab- FBgn0002522	pb- FBgn0051481	zen2- FBgn0004054	zen- FBgn0004053	bcd- FBgn0000166	mir-993- MI0005854	Dfd- FBgn0000439	mir-10- MI0000130	Scr- FBgn0003339	ftz- FBgn0001077	Antp- FBgn0260642	Ubx- FBgn0003944	abd-A- FBgn0000014	mir-iab-8/4- MI0005805	Abd-B- FBgn0000015
Bombyx mori	lab- BGIBMGA014283	pb- BGIBMGA006400	zen- BGIBMGA006395	mir-993- MI0010626	Dfd- BGIBMGA006485	Scr- BGIBMGA006486	mir-10- MI0004973	ftz- BGIBMGA006393	Antp- BGIBMGA006392	Ubx-BGIBMGA006390	abd-A- BGIBMGA006388	mir-iab-4/8- MI0010005/ MI0013534	Abd-B- BGIBMGA006385
Mus musculus - HoxA	Hoxa1- MGI:96170	Hoxa2- MGI:96174	Hoxa3- MGI:96175	Hoxa4- MGI:96176	Hoxa5- MGI:96177	Hoxa6- MGI:96178	Hoxa7- MGI:96179	Hoxa9- MGI:96180	Hoxa10- MGI:96171	Hoxa11- MGI:96172	Hoxa13- MGI:96173
Mus musculus - HoxB	Hoxb1- MGI:96182	Hoxb2- MGI:96183	Hoxb3- MGI:96184	Hoxb4- MGI:96185	Hoxb5- MGI:96186	Hoxb6- MGI:96187	Hoxb7- MGI:96188	Hoxb8- MGI:96189	Hoxb9- MGI:96190	Hoxb13- MGI:107730
Mus musculus - HoxC	Hoxc4- MGI:96195	Hoxc5- MGI:96196	Hoxc6- MGI:96197	Hoxc8- MGI:96198	Hoxc9- MGI:96199	Hoxc10- MGI:96192	Hoxc11- MGI:96193	Hoxc12- MGI:96194	Hoxc13- MGI:99560
Mus musculus - HoxD	Hoxd1- MGI:96201	Hoxd3- MGI:96207	Hoxd4- MGI:96208	Hoxd8- MGI:96209	Hoxd9- MGI:96210	Hoxd10- MGI:96202	Hoxd11- MGI:96203	Hoxd12- MGI:96204	Hoxd13- MGI:96205
