# Supplementary material for: Composition and genomic organization of arthropod Hox clusters
Source: EvoDevo. 2016 May 10;7:11. doi: 10.1186/s13227-016-0048-4 (PMC4862073; doi:10.1186/s13227-016-0048-4)
Supplement: Supplementary file 2 — 10.1186/s13227-016-0048-4 Positive BLAST hits and genomic locations of conserved Hox gene-associated miRNAs in Mesobuthus, Metaseiulus, Tetranychus, and Strigamia. [file 13227_2016_48_MOESM2_ESM.xlsx]

## Sheet: table S4
Supplemental Table S4 - Positive BLAST hits and genomic locations of conserved Hox cluster associated miRNAs in Tetranychus, Metaseiulus, Mesobuthus, and Strigamia
	Name	Query	Hit	Location start	Location end	Score	E-value	Identities (%)	Gaps (%)	MFE Score (kcal/mol)
Tetranychus	mir-993	MI0005854	scaffold_11	2464836	2464810	41	0.004	25/27 (93%)	0/27 (0%)
			scaffold_11	2464873	2464850	37.4	0.048	23/25 (92%)	0/25 (0%)	-39.3
			scaffold_11	2465389	2465365	35.6	0.17	22/24 (92%)	0/24 (0%)
			scaffold_11	2465427	2465404	35.6	0.17	22/24 (92%)	0/24 (0%)	-34.9
	mir-10	MI0000130	scaffold_20	1111621	1111688	62.6	7e-10	56/69 (82%)	1/69 (1%)	-38.6
	mir-iab-4	MI0000432	***** No hits found *****	-	-	-	-	-	-	-
	mir-iab-8	MI0005805	***** No hits found *****	-	-	-	-	-	-	-
Metaseiulus	mir-993	MI0005854	NW_003803381	247893	247866	42.8	0.001	26/28 (93%)	0/28 (0%)	-49
	mir-10	MI0000130	NW_003805465	419713	419688	39.2	0.013	24/26 (92%)	0/26 (0%)
				419624	419598	35.6	0.15	24/27 (89%)	0/27 (0%)	-43.7
	mir-iab-4	MI0000432	NW_003805463	1459489	1459428	53.6	6e-07	51/63 (81%)	2/63 (3%)
				1459428	1459455	30.1	6.5	24/28 (86%)	1/28 (3%)	-44.1
	mir-iab-8	MI0005805	NW_003805463	1459428	1459489	53.6	6e-07	51/63 (81%)	2/63 (3%)
				1459455	1459428	30.1	6.5	24/28 (86%)	1/28 (3%)	-39.5
Mesobuthus	mir-993	MI0005854	Contig352699	113101	113126	42.8	0.006	25/26 (96%)	0/26 (0%)	-32.2
			Contig352199	141297	141356	39.2	0.074	24/26 (92%)	0/26 (0%)	-30.3
	mir-10	MI0000130	Contig279225	1580	1650	71.6	1e-11	62/75 (83%)	4/75 (5%)	-33.9
			Contig352199	182373	182444	66.2	5e-10	60/75 (80%)	3/75 (4%)	-37.2
	mir-iab-4	MI0000432	Contig348127	10539	10597	80.6	2e-14	54/59 (92%)	1/59 (1%)	-33.2
			Contig343560	87120	87183	73.4	4e-12	55/64 (86%)	3/64 (4%)	-36.1
	mir-iab-8	MI0005805	Contig348127	10539	10597	80.6	2e-14	54/59 (92%)	1/59 (1%)	-27.9
			Contig343560	87120	87183	73.4	4e-12	55/64 (86%)	3/64 (4%)	-34.4
Strigamia	mir-993	MI0005854	Scaffold JH431446	342858	342880	38.2	0.059	22/23 (96%)	0/23 (0%)
				342889	342914	36.2	0.23	24/26 (92%)	0/26 (0%)	-42.1
	mir-10	MI0000130	Scaffold JH431446	360383	360354	52	2e-06	29/30 (97%)	0/30 (0%)
				360419	360396	48.1	4e-05	24/24 (100%)	0/24 (0%)	-50.9
	mir-iab-4	MI0000432	Scaffold JH431446	602823	602849	54	5e-07	27/27 (100%)	0/27 (0%)
				602791	602813	46.1	0.0001	23/23 (100%)	0/23 (0%)	-66.8
	mir-iab-8	MI0005805	Scaffold JH431446	602849	602823	54	5e-07	27/27 (100%)	0/27 (0%)
				602813	602791	46.1	0.0001	23/23 (100%)	0/23 (0%)	-68
