# Supplementary material for: Composition and genomic organization of arthropod Hox clusters
Source: EvoDevo. 2016 May 10;7:11. doi: 10.1186/s13227-016-0048-4 (PMC4862073; doi:10.1186/s13227-016-0048-4)
Supplement: Supplementary file 3 — 10.1186/s13227-016-0048-4 Number of BLAST hits, alignments, and sequences considered for conserved Hox gene-associated miRNAs in Mesobuthus, Metaseiulus, Tetranychus, and Strigamia. [file 13227_2016_48_MOESM3_ESM.xlsx]

## Sheet: table S5
Supplemental Table 5 - Number of BLAST hits, alignments, and sequences considered for conserved Hox cluster associated miRNAs in Tetranychus, Metaseiulus, Mesobuthus, and Strigamia
	miRNA	Blast hits (#)	# Blast hit alignments with length ≥20bp	# Blast hit alignments with ≥80 percent identity	# Sequences with MFE ≤-20 kcal/mol	# Sequences with mature sequence on stem
Tetranychus	mir-10	2	2	1	1	1
	mir-993	5	4	4	2	2
	mir-iab-4	0	-	-	-	-
	mir-iab-8	0	-	-	-	-
Metaseiulus	mir-10	8	4	4	3	1
	mir-993	4	4	4	4	1
	mir-iab-4	3	2	2	1	1
	mir-iab-8	3	2	2	1	1
Mesobuthus	mir-10	19	19	19	2	2
	mir-993	19	19	12	5	2
	mir-iab-4	6	6	5	2	2
	mir-iab-8	6	6	5	2	2
Strigamia	mir-10	29	5	5	4	1
	mir-993	7	4	4	4	1
	mir-iab-4	8	3	3	3	1
	mir-iab-8	8	3	3	3	1
