# Supplementary material for: Composition and genomic organization of arthropod Hox clusters
Source: EvoDevo. 2016 May 10;7:11. doi: 10.1186/s13227-016-0048-4 (PMC4862073; doi:10.1186/s13227-016-0048-4)
Supplement: Supplementary file 5 — 10.1186/s13227-016-0048-4 Muscle alignment of arthropod miRNAs mir-993, mir-10, and mir-iab-4/8. Abbreviations used as in Additional file 4: Figure S1. [file 13227_2016_48_MOESM5_ESM.txt]

>Mm-mir-10_HOX2
-AGCAUGCUAUCAUGUUCUACAUCUACCCUGUAGAACCGAGUUUGUAUGG----------
----------------------------------UGGUUUUGAUACCAAAUUCGGUUCUA
GAGUGG-UUUGUGUGGU
>Mm-mir-10_HOX1
-CUUCAAGGGUCGUGCUCUACAUCUACCCUGUAGAUCCGAAUUUGUCAGG----------
-----------------------------------GUAUCUGACAACAAAUUCGGUUCUA
GAGAGG-UUUGUGUGGU
>Dm-mir-10 MI0000130
-----------------CCACGUCUACCCUGUAGAUCCGAAUUUGUUUUA----------
------------------UA-------------CUAGCUUUAAGGACAAAUUCGGUUCUA
GAGAGG-UUUGUGUGG-
>Sm-mir-10
-AAAAUGAGGUAGUGCCCUACAUCUACCCUGUAGAUCCGAAUUUGUAAGA----------
-------------------------------------CAAUGAGAACAAAUUCGGUUCUA
GAGAGG-UUCGUGUGGU
>Tu-mir-10
-UUGACCAACUAUUGCUCUACAUUCACCCUGUAGAUCCGAAUUUGUCAGA----------
-------------------A-------------AAUUGAUUUGCCACGAAUUCGGCUCUA
GAGAGG-UUUGUGUGGU
>Mo-mir-10
-GGACUUCCUUCGUAGAUCACAUUUACCCUGUAGAUCCGAAUUUAUGUGAUUCAGAUGAA
GUCGAGACUACCAACAAUCUGAGAUUUGGAGGAGUUGAGACAAACGUAAAUUCGGCUCUA
GAGAGGUUGCUGUGAGA
>Is-mir-10 MI0012262
-----------------CUACAUCUACCCUGUAGAUCCGAAUUUGUCUGC----------
------------------------------------AACAAGACUACAAAUUCGGUUCUA
GAGAGGCUUUGUGUGG-
>Bm-mir-10 MI0004973
-----------AGUGCCCUACAUCUACCCUGUAGAUCCGAAUUUGUUUGA----------
------------------------------------AGUGAGGCGACAAAUUCGGUUCUA
GAGAGG-UUUGUGUGGU
>Ag-mir-10 MI0001602
----GUCGAUUUAUGUUCUACAUCCACCCUGUAGAUCCGAAUUUGUUUGA----------
-------------------A-------------UUUAUAUUAAUAACAAAUUCGGUUCUA
GAGAGG-UUUGUGUGGG
>Tc-mir-10 MI0008899
---------------CUCUACAUCUACCCUGUAGAUCCGAAUUUGUUUGA----------
------------------------------------AAUCAGGCGACAAAUUCGGUUCUA
GAGAGG-UUUGUG----
>Nv-mir-10 MI0014737
----CCCAGUUAAUGCUCUACAUCUACCCUGUAGAUCCGAAUUUGUUUGA----------
------------------------------------AGUCAGGCGACAAAUUCGGUUCUA
GAGAGG-UUUGUGUGGU
>Am-mir-10 MI0005727
----CCCAGUUAAUGCUCUACAUCUACCCUGUAGAUCCGAAUUUGUUUGA----------
------------------------------------UAAGAGGCGACAAAUUCGGUUCUA
GAGAGG-UUUGUGUGGU
>Dp-mir-10 MI0012217
-----GUUCAUCAUGCUCUACAUCUACCCUGUAGAUCCGAAUUUGUAGUU----------
-----------------------------------GCAUCACAAGACAAAUUCGGUUCUA
GAGAGG-UUCGUGUGGG
>Mm-mir-993_HOX2
-------GAAGGCCAUUCGUAAUUAACCCUGUAGCUCCGGGCUUUUGUAG----------
----------------------------------ACUGUAAAGUCAGAAGCUCGUUUCUA
CAGGAAUCUUGCGAG--
>Mm-mir-993_HOX1
-------UAGAGCCAUUGGUAACGUACCCUGUGGAACCGGGCUUUUGUAG----------
-------------------------------------UUAAGUUCAGAAGCUCGUCUCUA
CAGGUACCUUGCGAA--
>Dm-mir-993 MI0005854
---------AACGCUCCCGUGACCUACCCUGUAGUUCCGGGCUUUUGUUUAAAUGGCGUU
CGGCACAUUGUCGGACUGCU-------------GGCUCGAUUAUCAGAAGCUCGUCUCUA
CAGGUAUCUCACAGG--
>Sm-mir-993
------GUGGCACAUUCGUAAUCUAACCCUGUAGAUCCGGGCUUUUGUAG----------
-------------------------------------AGUUAGUCAGAAGCUCGCCUUUA
CAGGUAUCUUACGGA--
>Tu-mir-993a
-AUCGAUCUGCGCCAUUAGCGAGUUACCCUGUAGACCCGGGCUUUUGUAG----------
------------------AC-------------CCGUAAAGAGUCAGAAGCUCGUUUCUA
CAGGUUUCCCGAUAA--
>Tu-mir-993b
-------GGAAGCCAUUAGCGAGUUACCCUGUAGACCCGGGCUUUUGUAG----------
--------------------------------ACCCGAAAGAGUCAGAAGCUCGUUUCUA
CAGGUUUCUCGAUGA--
>Mo-mir-993
--------UUUGAGUCAACAGAUAUAGCCUGUAGAGACGGGCUAGCUGUC----------
----------------------------------AAUGCAAAAUCAGAAGCUCGUAUCUA
CAGAUAUCUCGGAGAGG
>Is-mir-993 MI0012289
-------ACGAGCCCUUCGUAAUCUACCCUGUAGAACCGGGCUUUUGUAG----------
-----------------ACU-------------AGCGACCCUUUCAGAAGCUCGUUUCUA
CAGGUAUCUUGCGAA--
>Bm-mir-993a MI0010626
---------GGCACAUUCGUGAUCUACCCUGUAGAUCCGGGCUUUUGUAG----------
---------------------------------AUUAAUUACAUCAGAAGCUCGUCUCUA
CAGGUAUCUCACGGC--
>Bm-mir-993b MI0010625
---------GGCACAUUCGUGAUCUACCCUGUAGAUCCGGGCUUUCGUAA----------
-----------------------------------AAAACAAAUCGAAAGCUCGUCUCUA
CAGGUAUAUCACGGC--
>Ag-mir-993 MI0010597
-------UGCGCUCCUCCGUGACCUACCCUGUAGUUCCGGGCUUUUGUGG--GUUGAAAU
AUUAUACAUAUAUAAUCUCA-------------UAUACGCUUAUCAGAAGCUCGUUUCUA
UAGAGGUAUCUCAGGGA
>Tc-mir-993 MI0010588
---------GGCACAUCCGUGAUCUACCCUGUAGAUCCGGGCUUUUGUAG----------
---------------------------------AAUUUUUAGAUCAGAAGCUCGUCUCUA
CAGGUAUCUUACGGA--
>Nv-mir-993 MI0014765
-------UAGGCACAUUCGUGAUCUACCCUGUAGAUCCGGGCUUUUGUAG----------
-------------------A-------------AUUGUAGAUAUCAGAAGCUCGUCUCUA
CAGGUAUCUUACGGA--
>Am-mir-993 MI0010620
---------GGCACAUUCGUGAUCUACCCUGUAGAUCCGGGCUUUUGUAG----------
--------------------------------AAUUGUAAAUAUCAGAAGCUCGUCUCUA
CAGGUAUCUUACGGA--
>Dp-mir-993 MI0012257
------AAAGCCUGCCAGUACCGAUACCCUGUAGCUCCGGGCUUUUGUUU----------
------------------GG-------------UUUCUAAUAAUCAGAAGCUCGUUUCUA
CAGGUAUCUUACGGG--
>Mm-mir-iab-8_HOX2
UAGCUCAGUGUCUCCUGCUACGUAUACUGAAGGUAUACCGGAAAGUAAAA----------
-----------------UUA-------------ACUCAGGAUACAUUCAGUAUACGAACA
GGAGGCA----------
>Mm-mir-iab-8_HOX1
UGUAUCAGUUCUCCCUGCUACGUAUACUGAAGGUAUACCGGAAAAUAUAC----------
-------------------C-------------ACUCAGGAUACAUUCAGUAUACGAACA
GGAGGAA----------
>Mm-mir-iab-4_HOX2
---------UGCCUCCUGUUCGUAUACUGAAUGUAUCCUGAGUUAAUUUU----------
-----------------ACU-------------UUCCGGUAUACCUUCAGUAUACGUAGC
AGGAGACACUGAGCUA-
>Mm-mir-iab-4_HOX1
---------UUCCUCCUGUUCGUAUACUGAAUGUAUCCUGAGUGGUAUAU----------
-------------------U-------------UUCCGGUAUACCUUCAGUAUACGUAGC
AGGGAGAACUGAUACA-
>Bm-mir-iab-4 MI0010005
-----GCGUCGCCUUCUGUACGUAUACUGAAUGUAUCCUGAGUGCGCGAU----------
----------------UCUU-------------GUCCGGUAUACCUUCAGUAUACGUAAC
AGAAGAU----------
>Bm-mir-iab-8 MI0013534
----GUGUCAUCUUCUGUUACGUAUACUGAAGGUAUACCGGACAAGAAUC----------
----------------GCGC-------------ACUCAGGAUACAUUCAGUAUACGUACA
GAAGGC-----------
>Ag-mir-iab-4 MI0001636
-----GUGCCGCUUCAUGAACGUAUACUGAAUGUAUCCUGAGUGCUACUU----------
---------------------------------AUCCGGUAUACCUUCAGUAUACGUAAC
AAGAGGC----------
>Tc-mir-iab-4 MI0008933
------UUAAACCCCCUGUACGUAUACUGAAUGUAUCCUGAGUGUUUUCU----------
---------------------------------GUCCGGUAUACCUUCAGUAUACGUAAC
AGGAGGC----------
>Tc-mir-iab-8 MI0016296
UGAAAUGUGGCCUCCUGUUACGUAUACUGAAGGUAUACCGGACAGAAAAC----------
---------------------------------ACUCAGGAUACAUUCAGUAUACGUACA
GGGGGUU----------
>Nv-mir-iab-4 MI0014736
-------------CCCUGUACGUAUACUGAAUGUAUCCUGAGUGUAUUUC----------
--------------------------------UGUCCGGUAUACCUUCAGUAUACGUAAC
AGGA-------------
>Nv-mir-iab-8 MI0014735
------------UCCUGUUACGUAUACUGAAGGUAUACCGGACAGAAAUA----------
--------------------------------CACUCAGGAUACAUUCAGUAUACGUACA
GGG--------------
>Am-mir-iab-4 MI0001598
-----GUGAAACCCCCUGUACGUAUACUGAAUGUAUCCUGAGUGUAUUUC----------
-------------------U-------------GUCCGGUAUACCUUCAGUAUACGUAAC
AGGAGGC----------
>Dp-mir-iab-4 MI0012258
UGGAUGUUUAACCCCCUGGACGUAUACUGAAUGUAUCCUGAGCUUCAUUC----------
-------------------A-------------UUCCGGUAUACCUUCAGUAUACGUAAC
AGGAGGC----------
>Dm-mir-iab-4 MI0000432
-------------UCGUAAACGUAUACUGAAUGUAUCCUGAGUGUAUCCU----------
---------------------------------AUCCGGUAUACCUUCAGUAUACGUAAC
ACGA-------------
>Dm-mir-iab-8 MI0005805
------------UCGUGUUACGUAUACUGAAGGUAUACCGGAUAGGAUAC----------
---------------------------------ACUCAGGAUACAUUCAGUAUACGUUUA
CGA--------------
>Sm-mir-4 (EMSMAG00000000079)
AACAUGUAAAACCCCCUGGACGUAUACUGAAUGUAUCCUGAGCAUAUAUA----------
---------------------------------UUCCGGUAUACCUUCAGUAUACGUAAC
AGGAGGC----------
>Sm-mir-8 (EMSMAG00000000095)
CGUCGUAGGGCCUCCUGUUACGUAUACUGAAGGUAUACCGGAAUAUAUAU----------
---------------------------------GCUCAGGAUACAUUCAGUAUACGUCCA
GGGGGU-----------
>Mo-mir-iab-8
GUACGGCUGGCGAUCGUUUACGUAUACUGAAGGUAUACCUGCGAGAGAUG----------
--------------------------------GACCGAGGUUACAGCCAGUAUACGUACC
CGAGGC-----------
>Mo-mir-iab-4
----------GCCTCGGGTACGTATACTGGCTGTAACCTCGGTCCATCTC----------
--------------------------------TCGCAGGTATACCTTCAGTATACGTAAA
CGATCGCCAGCCGTAC-
>Is-mir-iab-4 MI0016445
GAUUCGCGGCGCCUCCCGUUCGUAUACUGAGUGUAUCCUGAGUGUUUAAU----------
-------------------U-------------UUCCGGUAUACCUUCAGUAUACGUAAC
GGGGGAC----------
