# Supplementary material for: Composition and genomic organization of arthropod Hox clusters
Source: EvoDevo. 2016 May 10;7:11. doi: 10.1186/s13227-016-0048-4 (PMC4862073; doi:10.1186/s13227-016-0048-4)
Supplement: Supplementary file 6 — 10.1186/s13227-016-0048-4 Calculated spatial relationship of Hox genes. [file 13227_2016_48_MOESM6_ESM.xlsx]

## Sheet: table S2
Supplemental Table S2 - Calculated spatial relationship of Hox genes
	Mus - HoxD	Mus - HoxC	Mus - HoxB	Mus - HoxA	Tetranychus	Metaseiulus	Ixodes	Mesobuthus - Hox1	Mesobuthus - Hox2	Strigamia	Daphnia	Tribolium	Nasonia	Apis	Anopheles	Drosophila	Bombyx
lab	(HoxD1) 2162	-	(HoxB1) 2508	(HoxA1) 5043	11899	32184	5718	5460	7714	2438	6714	12781	20958	16427	34,811 (Dfd)	17163	380
Intervening space	14709	-	11726	2007	17262	3184719	254431	83540	133562	7623	18050	13661	12113	42158	48658	29210	12000000
pb	-	-	(HoxB2) 2388	(HoxA2) 2414	1742	39055	3025	33447	15894	18142	7709	20972	20200	2901	119 (mir-993)	34263	3019
Intervening space	-	-	3702	4231	4806	890145	348432	109160	26527	-	18137	31624	25712	97252	19869	1072	213354
zen2	(HoxD3) 19111	-	(HoxB3) 26292	(HoxA3) 20625	62 (mir-993a)	-	-	-	-	-	-	979	-	-	1,295 (zen)	1001	-
Intervening space	0	-	0	0	492	-	-	-	-	-	-	217	-	-	21354	8728	-
zen	(HoxD4) 7182	(HoxC4) 18757	(HoxB4) 3371	(HoxA4) 2016	63 (mir-993b)	-	-	-	-	-	-	941	3544	4532	34,819 (pb)	1330	2056
Intervening space	14045	670	12146	10051	2464809	-	-	-	-	-	-	8921	25629	38441	105117	1648	45863
Hox3/bcd	-	(HoxC5) 3421	(HoxB5) 2609	(HoxA5) 2833	-	-	-	10707	4792	-	3758	-	-	-	40,326 (lab)	3624	-
Intervening space	-	2126	1943	1778	-	-	-	45878	21603	33226	16060	-	-	-	204262	16867	-
mir-993	-	(HoxC6) 13656	(HoxB6) 8900	(HoxA6) 2259	-	27	71	25	59	61	63	87	118	88	-	118	71
Intervening space	-	3972	2506	5867	469414	262134	350806	80738	25879	12016	14778	17238	14334	22460	-	15385	26311
Dfd	-	-	(HoxB7) 3517	(HoxA7) 7361	1938	17643	500	5382	913	1749	1614	9783	6287	6724	-	10592	2313
Intervening space	-	-	1321	1245	18096	110449	153640	19420	14225	3660	6046	11917	21309	48986	-	7078	15370
mir-10	(HoxD8) 3318	(HoxC8) 3715	(HoxB8) 3420	-	67	61 (mir-iab-4/8)	69	70	71	71	67	70	99	99	101	76	620 (Scr)
Intervening space	4407	6095	5310	-	13442	1879087	306328	16166	33762	13175	15171	12463	23361	30902	20553	13538	38325
Scr	(HoxD9) 2445	(HoxC9) 7412	(HoxB9) 25657	(HoxA9) 4273	16691	115	272	3460	7525	459	6877	22294	21836	29863	42612	26861	66 (mir-10)
Intervening space	2657	5134	54339	3827	1195	2280305	100146	4479	1413	6231	10585	9871	6377	8438	15775	14343	162678
ftz	(HoxD10) 8090	(HoxC10) 5102	-	(HoxA10) 9657	1795	25211	332	1615	861	2483	2127	1082	2040	3798	1435	1920	1432
Intervening space	0	10095	-	1251	1452	294576	620190	27312	134805	36345	27600	74903	87404	135742	38916	30009	104267
ftz2	(HoxD11) 7458	(HoxC11) 2175	-	(HoxA11) 3705	4962	-	-	-	-	-	-	-	-	-	-	-	-
Intervening space	1853	13671	-	13043	98510	-	-	-	-	-	-	-	-	-	-	-	-
Antp	(HoxD12) 2692	(HoxC12) 4132	-	-	1426	21876	4201	7592	12936	16110	3452	10349	12217	16999	90518	102975	3847
Intervening space	3414	7588	-	-	6271	1346171	405671	18020	72690	47895	16498	132683	167958	212740	195031	9657395	324700
Antp2	(HoxD13) 3289	(HoxC13) 8019	(HoxB13) 2238	(HoxA13) 2027	22942	-	-	-	-	-	-	-	-	-	-	-	-
Intervening space	-	-	-	-	21874	-	-	-	-	-	-	-	-	-	-	-	-
Ubx	-	-	-	-	398	11256	3942	4449	12971	12203	14864	72465	99117	106778	49716	77803	188
Intervening space	-	-	-	-	18997	1246075	382132	98415	73380	44303	66812	91710	104140	126831	69907	72788	257737
abd-A	-	-	-	-	-	11916	1379	1281	9320	39283	44238	31247	33008	29683	16906	22835	633
Intervening space	-	-	-	-	-	1154882	217236	41100	15767	23866	2436	28906	42017	59086	44321	26226	112842
mir-iab-4/8	-	-	-	-	-	33672	57	65	63	83	59	93	68	84	83	67	62
Intervening space	-	-	-	-	-	1367821	317268	90460	122587	89215	32367	82943	111740	161847	113400	70868	252268
Abd-B	-	-	-	-	7718	15768	2112	5968	13078	3090	2849	9436	95150	6992	11227	45026	2383
Total (bp)	41085	49351	92993	43300	3208198	14225087	3477958	714209	762397	413727	338931	709636	956736	1209851	1221143	10310809	13570099
Total Intervening space (bp)	3136620	3136620	3136620	3136620	3136620	3136621	3456280	317553	317554	317555	244540	517057	642094	984883	897294	9965155	13553715
Genome size (Mb)	2626	2726	2726	2726	91	152	1765	1129	1129	176	200	160	240	236	278	144	429
% genome Hox cluster	0.00156455	0.00181038	0.00341134	0.00158841	3.52549	9.35861	0.197051	0.0632603	0.0675285	0.235072	0.169465	0.443522	0.39864	0.512649	0.43926	7.16028	3.16319
