# Supplementary material for: Composition and genomic organization of arthropod Hox clusters
Source: EvoDevo. 2016 May 10;7:11. doi: 10.1186/s13227-016-0048-4 (PMC4862073; doi:10.1186/s13227-016-0048-4)
Supplement: Supplementary file 7 — 10.1186/s13227-016-0048-4 Global alignment of Tetranychus fushi tarazu and Antennnapedia nucleotide and protein sequences. [file 13227_2016_48_MOESM7_ESM.txt]

Tetranychus urticae Antennapedia paralogs nucelotide alignment

NW Score	Identities	Gaps	Strand
-250		623/1131(55%)	318/1131(28%)	Plus/Plus

02430  1     ATGTGTGATATGAGTCCATATTTTACCAACACATCAACATATGGCTCTGGTTCAAATGGA  60
             |||  |          |||  |||| |||| | |     | || ||||    ||  ||||
02440  1     ATGCTT----------CATGCTTTATCAAC-CTTTTTTTTGTG-CTCT----CA--TGGA  42

02430  61    CATGAAACCTATGGAAGTGAAACTCATCATCACCATGGGTTATCCCAGTGCCATGAAAAT  120
               | ||          ||      || | | ||              |||| |  |||| 
02440  43    --TTAA----------GT------CAGCTTTAC--------------GTGCAACAAAAA-  69

02430  121   GGACGAG-GACCAGTAACAGGGACAGGTCATTATGCATCATACCAGCAAATGCAATACTC  179
                 ||| || ||||  ||   |||    |||| |  |  | ||| |   | ||| | ||
02440  70    ----GAGCGAACAGTTTCAACAACA----ATTAAGTTTTTT-CCA-CTTTTTCAA-ATTC  118

02430  180   CCCTGGTTTAACATCATCTTCACAACAACCACACCCACGTTTTCCTCCATTTGATCGATT  239
                |  ||||  |  | |||  |     || |  |||   | | |||  ||| ||  |||
02440  119   G--TAATTTAG-ACGAACTTTTCT----CCTCTTCCATTCTCTACTCTCTTTTATACATT  171

02430  240   AACATTAAGAGAGCTGGAAGCAACCAATTCTCATGAAGTCAAATATGAACCAACTAT-TC  298
             |  |||       ||   | ||  |  || ||||    |||| | |   |  |  || ||
02440  172   ATTATTT------CTTTTA-CACACTTTTATCATTCC-TCAATT-TCCTCTTATAATCTC  222

02430  299   CATACTATAACTGTTCAAGTAACGGTGTACCTTCAGGTCCACCTGCACCTGATGACAATT  358
             ||| || ||     |||| | |   | || |||    || |   || | |  | ||  ||
02440  223   CATTCTTTACTCACTCAATTTAACTTATATCTTTCTCTCGAAG-GCTCTTTTT-ACCTTT  280

02430  359   CTCATCAACAAACATCAATACCACCGTCTCAATTAACATCGCCCCAACAAGCAACTGTAT  418
              || | | |     ||  | | ||| | ||  ||         ||  ||  ||  | | |
02440  281   TTCTTGATC-----TCTTTTCAACCTT-TCTTTT---------CCTTCATCCATTT-TCT  324

02430  419   CTCAGCAAGCTCAACAAACTGCTCAATCGTTAACATCACCCTATGATTGTGGAGGCGGAG  478
              ||  ||   ||      || ||   || || ||| |  | | |  ||||          
02440  325   TTCTTCATCTTCTTTCTTCTTCTTCTTC-TTGACAGC--CATTTTCTTGTC---------  372

02430  479   GTGTAGGTCATAGTCGTATTCACAGTTTAACTCCTC-CACATGACTCAACGAACCAGCAA  537
                    |||    | || || |   |||  ||||| | | |  ||||            
02440  373   -------TCA----CCTAATCTC---TTAT-TCCTCTCTCCTTTCTCA------------  405

02430  538   TATGTTAGTTGTAAAATGCAACAAATTCAACACCCTCATAGAGATATAATGGCCGGTCCT  597
                |||  || | ||   |||||||    ||    || ||||  |||||           
02440  406   ---GTTT-TTATCAA---CAACAAA----ACTGAATC-TAGATCTATAA-----------  442

02430  598   CAGGGACACATGCTACAAGTATCGGGTTCAACATCACCGCCAATGTCTGGCAACCAAAGT  657
                      ||| ||    ||| || |||                               
02440  443   ---------ATGATAA---TATAGG-TTC-------------------------------  458

02430  658   GGTAATCAAATGTATCCTGGTCCAGTAGAAAGTCCTAGTGAACCCAATTCAAGTTCATCA  717
               | ||  | || |||||              ||||  |||| |  |||   |      |
02440  459   --TTAT--ACTGCATCCT--------------TCCTCTTGAAAC--ATTTGGG------A  492

02430  718   ATTGCACCAAATTATTTTCCCTGGATGAAAAGTCAGTTTGAACGTAAAAGAGGTCGTCAA  777
             ||| |                     ||||            ||||||||||||||||||
02440  493   ATTTC---------------------GAAA------------CGTAAAAGAGGTCGTCAA  519

02430  778   ACATACACTCGATATCAAACCCTGGAACTGGAAAAAGAGTTTCATTATAATCGTTATTTG  837
             ||||||||||||||||||||||||||||||||||||||||||||||||||||||||||||
02440  520   ACATACACTCGATATCAAACCCTGGAACTGGAAAAAGAGTTTCATTATAATCGTTATTTG  579

02430  838   ACTCGTCGACGGCGCATTGAAATAGCCAACATTTTATGTTTAACTGAACGTCAAATTAAA  897
             ||||||||| ||||||||||||||||||||||||||||||||||||||||||||||||||
02440  580   ACTCGTCGAAGGCGCATTGAAATAGCCAACATTTTATGTTTAACTGAACGTCAAATTAAA  639

02430  898   ATTTGGTTTCAAAATAGACGAATGAAGTGGAAAAAGGAGAATAACAAGAAAGACATGAAT  957
             ||||||||||||||||||||||||||||||||||||||||||||||||||||||||||||
02440  640   ATTTGGTTTCAAAATAGACGAATGAAGTGGAAAAAGGAGAATAACAAGAAAGACATGAAT  699

02430  958   TCAGGTGTAACATTGATGGTAGGTAATGATGGAAATGGTTCATCAGGAGCCAATGGAAAC  1017
             ||||||||||||||||||||||||||||||||||||||||||||||||||||||||||||
02440  700   TCAGGTGTAACATTGATGGTAGGTAATGATGGAAATGGTTCATCAGGAGCCAATGGAAAC  759

02430  1018  AATTCAAGTTCACACTCAACCGGTAATCCAGGTTCAGGAGGTAGTAATAATAGCAACAAT  1077
             |||||||||||||  ||| ||   ||||                  ||| |  ||||   
02440  760   AATTCAAGTTCACTGTCAGCCACAAATC------------------ATATTT-CAAC---  797

02430  1078  AATACAAGTGGCCCTATTGGTGGACCACTAGTAAGTAAACTGGAACACTAA  1128
                 |||       |||            |||   | | ||      ||| 
02440  798   ----CAA-------TAT------------AGT---TTATCT------CTAG  816


Tetranychus urticae Antennapedia paralogs protein alignment

NW Score	Identities	Positives	Gaps
326		126/387(33%)	155/387(40%)	128/387(33%)

02430  1    MCD-MSPYFTNTSTYGSGSNGHETYGSETHHHHGLSQCHENGRGPVTGTGHYASYQQMQY  59
            M   +S +F  +                    HGLSQ                       
02440  1    MLHALSTFFLCS--------------------HGLSQ-----------------------  17

02430  60   SPGLTSSSQQPHPRFPPFDRLTLRELEATNSHEVKYEPTIPYYNCSSNGVPSGPPAPDDN  119
                                L +++ E T S  +K+ P     N                
02440  18   --------------------LYVQQKERTVSTTIKFFPLFQIRN----------------  41

02430  120  SHQQTSIPPSQLTSPQQATVSQQAQQTAQSLTSPYDCGGGGVGHSRIHSLTPPHDS----  175
                       L     +++         S T  Y      +    +HSL    +     
02440  42   -----------LDELFSSSILYSLLYIIISFTHFYH---SSISSYNLHSLLTQFNLYLSL  87

02430  176  TNQQYVSCKMQQ---IQHPHRD----IMAGPQGHMLQVSGSTSPPMSGNQSGNQMYPGPV  228
                Y+   +       HP       ++     H L      SP +      +       
02440  88   EGSFYLFLDLFSTFLFLHPFSFFIFFLLLLLDSHFL-----VSPNLLFLSPFSVFINNKT  142

02430  229  ESPSEPNSSSSIAPNYFPWMKSQFERKRGRQTYTRYQTLELEKEFHYNRYLTRRRRIEIA  288
            ES S  ++  S   ++        +RKRGRQTYTRYQTLELEKEFHYNRYLTRRRRIEIA
02440  143  ESRSINDNIGSYTASFLLKHLGISKRKRGRQTYTRYQTLELEKEFHYNRYLTRRRRIEIA  202

02430  289  NILCLTERQIKIWFQNRRMKWKKENNKKDMNSGVTLMVGNDGNGSSGANGNNSSSHSTGN  348
            NILCLTERQIKIWFQNRRMKWKKENNKKDMNSGVTLMVGNDGNGSSGANGNNSSS S   
02440  203  NILCLTERQIKIWFQNRRMKWKKENNKKDMNSGVTLMVGNDGNGSSGANGNNSSSLSA--  260

02430  349  PGSGGSNNSNNNTSGPIGGPLVSKLEH  375
                 +N+ + N            +  
02440  261  -----TNHISTNI-----------VYL  271


Tetranychus urticae fushi tarazu paralogs nucelotide alignment

NW Score	Identities	Gaps		Strand
939		930/1251(74%)	207/1251(16%)	Plus/Plus

02520  1     ATG------GCCATGAGTTCGTTTTTGATGAACCCAGCGGCATATATGGCTGCTGCAGCC  54
             |||      ||||||||||||||| ||||||||||||||||||||| |||||||||||||
02530  1     ATGAGTATTGCCATGAGTTCGTTTGTGATGAACCCAGCGGCATATACGGCTGCTGCAGCC  60

02520  55    GCGGCGGATGCTGCCAGTGGC---TATTCCCTGTCAAGTTATTATGATGTTACTGCAAGT  111
             |||| ||||||||| ||||||   |||||      |||||| ||||||||||| | ||||
02530  61    GCGGAGGATGCTGCGAGTGGCGGCTATTC------AAGTTACTATGATGTTACGGGAAGT  114

02520  112   GCATCGGGACTTGGTGGTGTCAGTGGTGGCGGTGGTGGTGGTGGGTCTAGTGTTGTTGTC  171
              |||| |||||||||||||   ||||||| || |||||          |||||   ||| 
02530  115   TCATCTGGACTTGGTGGTG---GTGGTGGTGGAGGTGGA---------AGTGTAAGTGTA  162

02520  172   AATTCATCGGTCAACAGTGTGCTTGGTGGCAACTCAAATGGATCTGTAAATGGTGGTAAC  231
             | |||      |||||||               |||||||  ||             |||
02530  163   AGTTC------CAACAGT---------------TCAAATG--TC-------------AAC  186

02520  232   AATGGAGGTTCAAACGGGAATCCTGGTAATGACAATTCAACTGTCAACTCTGGACACCTT  291
             | |     ||             |||        ||||||   |||              
02530  187   ACT-----TT-------------TGG--------ATTCAA---TCA--------------  203

02520  292   TCACCAGTGACTTCGTCTTGTGTTGGCAACTCTTTTGGATTTAACCATCATTC---CCAT  348
             |||        ||| ||||                         |||||||||   | ||
02530  204   TCA--------TTCCTCTTC------------------------CCATCATTCATTCAAT  231

02520  349   CATCATCAAAGTTCACCCATTCCCGGTTATCCTACCCATGTCAACGATCCTCGATCACAC  408
             ||||| |||||| |||| ||||||||||||| ||| |||||||||||| | |  ||  ||
02530  232   CATCACCAAAGTACACCGATTCCCGGTTATCATACTCATGTCAACGATTCCCTTTCCAAC  291

02520  409   TATGGATCACCTCATCATCCCCATCATCCTCACCACACTCACCATCCTCATCACAATCAT  468
             |||||||||||||| ||||| || ||||   ||||  |||| ||| | |  || ||||||
02530  292   TATGGATCACCTCACCATCCGCACCATCTCAACCATTCTCAACATTCCCTGCAAAATCAT  351

02520  469   CACTCACAATTGACTAATCATCA--TG-CTCACCATTCACCT---CACCATCCA-CTCTC  521
             |  |||  || |    |||| ||  || ||||||||||||||   |||||| || | | |
02530  352   CT-TCA--ATCGCACCATCAACACTTGACTCACCATTCACCTGGACACCATTCATCGCCC  408

02520  522   --TCATCCTCACCATCCTCATCAACAATATTATGGAAGCCAAAGTGTTCCCGGTTCGGGT  579
               ||| ||||||||||||||||||||||||||||||| |||||||||||||||| | |||
02530  409   CTTCACCCTCACCATCCTCATCAACAATATTATGGAACCCAAAGTGTTCCCGGTGCTGGT  468

02520  580   CCAATGGGCTCCATTGGTCAACATGTTTCACTTGGTTCAACCGATTCTTCCCTTGAACCT  639
             || ||||| ||  |||||||| ||||||||||||||||||||||||||||||||||||||
02530  469   CCCATGGGATCACTTGGTCAAAATGTTTCACTTGGTTCAACCGATTCTTCCCTTGAACCT  528

02520  640   TCACCAGAGATTTTAACTCATCCTCATCACCTTTTAGCTACTTCATCTGGTCTCTTATCA  699
             |||||||  ||||||||||||||||||||||||||||||||||||||||||||| |||||
02530  529   TCACCAGGAATTTTAACTCATCCTCATCACCTTTTAGCTACTTCATCTGGTCTCCTATCA  588

02520  700   CACCATCATCATCCCAATGTTTCATCGCCTTCACCTTCATCTA---ATCACCATCAACAA  756
             |||||||||||||||||||||||||| ||||| || ||| |||   |||| || || |||
02530  589   CACCATCATCATCCCAATGTTTCATCACCTTCGCCCTCACCTAGTCATCAACAGCAGCAA  648

02520  757   CAACAATCATCTTCATCATCCCTTCGACATCAAACAGGATCCAATCATCACCATCAAACA  816
             ||||||  ||| || ||||| ||||   ||||||| ||||| ||||||||         |
02530  649   CAACAACAATCATCTTCATCTCTTC---ATCAAACTGGATCAAATCATCA---------A  696

02520  817   CAACAGTTAGATATTAAATC---------AGAAGTTAAATCAATTATCAGTGATTCTCCA  867
             |||   |||||| |||||||         |||  || ||||||| |   ||||| |||| 
02530  697   CAA---TTAGATGTTAAATCTAATCTATTAGACATTCAATCAATGA---GTGATCCTCCC  750

02520  868   TCTCCACCGGACTGTGCAATCTCAGGAAACAGTGGAAGTAATTCAGGTGCTTCAGGTGCT  927
             |||||||||||||||||||||||||| ||||| |||||||||||||||||||||||| ||
02530  751   TCTCCACCGGACTGTGCAATCTCAGGGAACAGCGGAAGTAATTCAGGTGCTTCAGGTACT  810

02520  928   GGTCAACCTGTTATTTATCCATGGATGAAAAAAGCTCATGATAATCAAGTCACTCCAGGT  987
             |||||||| || || ||||| |||||||||||||||||||||||||||  ||||||||||
02530  811   GGTCAACCCGTCATCTATCCTTGGATGAAAAAAGCTCATGATAATCAAACCACTCCAGGT  870

02520  988   TCAAAACGGACTCGTCAAACTTACACCCGTTATCAAACATTGGAGCTTGAAAAGGAATTT  1047
             ||||||||||||||||||||||| ||||||||||||||||||||||||||||||||||||
02530  871   TCAAAACGGACTCGTCAAACTTATACCCGTTATCAAACATTGGAGCTTGAAAAGGAATTT  930

02520  1048  CATTCAAATAAATATTTAACTCGACGCAGACGGATTGAAATAGCTCATACACTTCATCTA  1107
             ||||||||||||||||||||||||||||||||  ||||||||||||||||||||||||| 
02530  931   CATTCAAATAAATATTTAACTCGACGCAGACGAGTTGAAATAGCTCATACACTTCATCTC  990

02520  1108  ACTGAGCGACAGATAAAAATTTGGTTCCAAAATCGACGGATGAAACAGAAAAAAGAGTCA  1167
             || || |||||||||||||||||||||||||||||||||||||||||||| || ||| ||
02530  991   ACCGAACGACAGATAAAAATTTGGTTCCAAAATCGACGGATGAAACAGAAGAAGGAGCCA  1050

02520  1168  AAAGTACCTGC-------------AATCAAC-TTTAGT----------TAG  1194
             || |||||||              || |||  |||  |          || 
02530  1051  AATGTACCTGACCTTTATTTAGAGAAACAATATTTTCTAACTCAAACATAA  1101


Tetranychus urticae fushi tarazu paralogs protein alignment

NW Score	Identities	Positives	Gaps
1345		278/417(67%)	301/417(72%)	71/417(17%)

02520  1    M--AMSSFLMNPAAYMAAAAAADAASGYSLSSYYDVTASASGLGGVSGGGGGGGSSVVVN  58
            M  AMSSF+MNPAAY AAAAA DAASG   SSYYDVT S+SGLGG    GGGGG SV V+
02530  1    MSIAMSSFVMNPAAYTAAAAAEDAASG-GYSSYYDVTGSSSGLGG----GGGGGGSVSVS  55

02520  59   SSVNSVLGGNSNGSVNGGNNGGSNGNPGNDNSTVNSGHLSPVTSSCVGNSFGFNHHS---  115
            S+ ++V                                          N+FGFNHHS   
02530  56   SNSSNV------------------------------------------NTFGFNHHSSSH  73

02520  116  ---HHHQSSPIPGYPTHVNDPRSHYGSPHHPHHPHHTHHPHHNHHSQLTNHHAHHSPHHP  172
               +HHQS+PIPGY THVND  S+YGSPHHPHH +H+ H   NH      H  HHSP H 
02530  74   HSFNHHQSTPIPGYHTHVNDSLSNYGSPHHPHHLNHSQHSLQNHLQSHHQHLTHHSPGHH  133

02520  173  LS--HPHHPHQQYYGSQSVPGSGPMGSIGQHVSLGSTDSSLEPSPEILTHPHHLLATSSG  230
             S  HPHHPHQQYYG+QSVPG+GPMGS+GQ+VSLGSTDSSLEPSP ILTHPHHLLATSSG
02530  134  SSPLHPHHPHQQYYGTQSVPGAGPMGSLGQNVSLGSTDSSLEPSPGILTHPHHLLATSSG  193

02520  231  LLSHHHHPNVSSPSPSSNHHQQQQSSSSSLRHQTGSNHHHQTQQLDIKSEVKSI--ISDS  288
            LLSHHHHPNVSSPSPS +H QQQQ  SSS  HQTGSNH    QQLD+KS +  I  +SD 
02530  194  LLSHHHHPNVSSPSPSPSHQQQQQQQSSSSLHQTGSNH----QQLDVKSNLLDIQSMSDP  249

02520  289  PSPPDCAISGNSGSNSGASGAGQPVIYPWMKKAHDNQVTPGSKRTRQTYTRYQTLELEKE  348
            PSPPDCAISGNSGSNSGASG GQPVIYPWMKKAHDNQ TPGSKRTRQTYTRYQTLELEKE
02530  250  PSPPDCAISGNSGSNSGASGTGQPVIYPWMKKAHDNQTTPGSKRTRQTYTRYQTLELEKE  309

02520  349  FHSNKYLTRRRRIEIAHTLHLTERQIKIWFQNRRMKQKKESKVPAINF--------S  397
            FHSNKYLTRRRR+EIAHTLHLTERQIKIWFQNRRMKQKKE  VP +          +
02530  310  FHSNKYLTRRRRVEIAHTLHLTERQIKIWFQNRRMKQKKEPNVPDLYLEKQYFLTQT  366
