# Supplementary material for: Composition and genomic organization of arthropod Hox clusters
Source: EvoDevo. 2016 May 10;7:11. doi: 10.1186/s13227-016-0048-4 (PMC4862073; doi:10.1186/s13227-016-0048-4)
Supplement: Supplementary file 9 — 10.1186/s13227-016-0048-4 RNASeq expression data for Tetranychus urticae Antennapedia and fushi tarazu. Data taken from embryonic (embryo_techrep_#), larval (larvae_techrep_#), nymphal (nymph_techrep_#), and adult (adult_techrep_#) developmental stages, values are reads per kilobase per million mapped reads (RPKM). [file 13227_2016_48_MOESM9_ESM.xlsx]

## Sheet: table S6
Supplemental Table S6 - RNASeq expression data for Tetranychus urticae Antennapedia and fushi tarazu
	ftz2520	ftz2530	Antp2430	Antp2440
embryo_techrep1	23.5942	0.981752	41.8971	0
embryo_techrep2	23.7193	0.62862	38.9442	0
larvae_techrep1	14.0373	0.606177	29.2118	0.680349
larvae_techrep2	15.0771	0.567607	25.5159	0
nymph_techrep1	2.47732	0	14.904	0
nymph_techrep2	3.5858	0.309694	13.5877	0.347588
adult_techrep1	0.379186	0	8.27564	0
adult_techrep2	0.489191	0.179562	9.04055	0
